# Supplementary material for: Molecular Basis of XRN2-Deficient Cancer Cell Sensitivity to Poly(ADP-ribose) Polymerase Inhibition
Source: Cancers (Basel). 2024 Jan 30;16(3):595. doi: 10.3390/cancers16030595 (PMC10854503; doi:10.3390/cancers16030595)
Supplement: Supplementary file 1 [file cancers-16-00595-s001.zip]

Archive with 1 entries (1 files):
- cancers-2812405-supplementary.pdf
